# Supplementary material for: Exploring genetic diversity and variation of Ovar-DRB1 gene in Sudan Desert Sheep using targeted next-generation sequencing
Source: BMC Genomics. 2024 Feb 8;25:160. doi: 10.1186/s12864-024-10053-3 (PMC10851530; doi:10.1186/s12864-024-10053-3)
Supplement: Supplementary file 4 — Additional file 4. Fig. S4. a-e. Principal component analysis of Ovar-DRB1 gene using the pocket amino acid motifs frequencies in Sudan Desert Sheep (Abrag, Ashgar, Buze´e, Hamari, Kabashi, and Watish): a. Pocket 1, b. Pocket 4, c. Pocket 6, d. Pocket 7, and e. Pocket 9. Percentage of the total variance accounted for the first principal components (PC1, PC2, and PC3) were detailed. [file 12864_2024_10053_MOESM4_ESM.zip]

Archive with 6 entries (5 files):
- fig. s4/
- fig. s4/Figure S4a_PCA motif pocket 1.tif
- fig. s4/Figure S4a_PCA motif pocket 4.tif
- fig. s4/Figure S4a_PCA motif pocket 6.tif
- fig. s4/Figure S4a_PCA motif pocket 7.tif
- fig. s4/Figure S4a_PCA motif pocket 9.tif
